# Supplementary material for: Effect of pelleted vs. ground starter with or without hay on preweaned dairy calves
Source: PLoS One. 2020 Jul 9;15(7):e0234610. doi: 10.1371/journal.pone.0234610 (PMC7347148; doi:10.1371/journal.pone.0234610)
Supplement: S1 Data — (XLSX) [file pone.0234610.s001.xlsx]

## Sheet: Dados AGV abate
BEZ	TRAT	IDADE	pH	NNH3	ACET	PROP	BUT	ACETPROP	AGVT
3	1	65	6.34	42.7	8.145	3.914	.	2.08099	.
4	2	65	6.32	34.3	21.997	11.713	.	1.878	.
5	3	65	6.51	27.3	24.321	9.386	.	2.5912	.
6	1	65	7.52	14.7	7.779	7.508	.	1.03609	.
7	3	65	6.55	16.8	25.019	12.449	.	2.00972	.
8	2	65	6.9	20.3	14.552	10.208	.	1.42555	.
30	1	65	5.96	45.5	24.896	57.22	1.85	0.435093	83.966
31	3	65	5.67	30.8	49.328	42.88	6.714	1.15037	98.922
32	2	65	5.27	47.6	84.068	68.355	7.104	1.22987	159.527
33	3	65	6.56	30.1	32.316	21.735	.	1.48682	.
35	2	65	5.59	42	45.394	38.57	2.488	1.17693	86.452
36	3	65	5.95	30.8	44.754	33.297	3.436	1.34409	81.487
38	3	65	5.38	51.1	85.336	52.435	10.097	1.62746	147.868
40	1	65	4.91	16.8	81.269	68.173	5.045	1.1921	154.487
41	2	65	6.64	56	52.161	31.824	8.44	1.63905	92.425
42	1	65	5.58	35	62.09	36.351	3.325	1.70807	101.766
43	3	65	5.92	25.2	77.75	46.083	1.687	1.68717	125.52
44	2	65	5.52	32.2	76.485	48.818	3.845	1.56674	129.148
46	1	65	6.34	.	29.545	20.725	.	1.42557	.

## Sheet: Consumo
Animal	Tratamento	Semana	PNASC	PTOTAL	CT_MO_gMS	CT_FDNcp_gMS	CT_MS_g	CL_CMS	CC_MS_g	CF_MS_g	CAGUA	EA
3	1	1	35	10	495.814	17.5746	533.748	499.886	33.8627		1.5	0.963536
6	1	1	35	10	537.231	37.5845	589.001	504.514	84.4871		2.78	0.776132
9	1	1	35	10	515.196	24.9815	561.614	504.514	57.1001		3.91	0.686796
12	1	1	32	.	567.572	35.7303	626.353	535.143	91.2101		3.03	0.593002
20	1	1	32	.	474.458	9.42569	513.604	490.2	23.4035		0.66	0.305961
23	1	1	36.5	8.5	474.963	16.1258	518.328	481.733	36.5943		3.55556	0.358295
26	1	1	36.5	8.5	515.931	27.0622	567.784	508.2	59.5836		1.29	0.100642
27	1	1	36.5	8.5	494.711	14.5511	539.945	508.2	31.7448		0.58	0.396866
30	1	1	36.5	8.5	465.077	6.34164	497.568	.	7.70099		0.133333	0.947466
40	1	1	30	8	489.706	6.24626	523.138	514.6	8.53778		1.76	0.409616
42	1	1	30	8	471.192	2.20944	506.233	499.2	7.03343		1.75	0.451514
46	1	1	33	8.5	477.404	0.58625	511.501	503.333	8.16766		1.24	1.08923
3	1	2	33	8.5	585.63	37.8729	641.29	533.943	93.7703		1.74286	0.779678
6	1	2	33	8.5	528.658	17.6857	572.63	533.257	39.3725		1.88571	0.698532
9	1	2	36.6	9	548.494	29.3607	598.388	533.257	65.1312		4.24286	0.52522
12	1	2	36.6	9	495.772	22.3362	541.815	501.086	45.8953		2.34286	0.527328
20	1	2	41.3	9.5	508.053	27.9796	548.903	483.543	65.36		0.6	0.676675
23	1	2	41.3	9.5	506.668	23.3164	552.87	504.629	48.2415		4.41429	0.180874
26	1	2	41.3	9.5	492.13	15.9861	521.832	497.657	24.1747		0.871429	0.355889
27	1	2	41.3	9.5	494.995	18.0712	526.604	497.657	28.9471		0.328571	0.623944
30	1	2	31.2	7.4	482.085	13.0404	517.174	498.971	22.2406		0.142857	0.276226
40	1	2	34	9.4	469.817	1.19557	504.22	489.257	5.02006		0.7	0.594978
42	1	2	34	9.4	497.009	18.2214	535.827	505.486	30.3409		3.07143	0.666527
46	1	2	34	9.4	518.291	7.8619	562.253	515.829	46.424		0.314286	0.965504
3	1	3	34	9.4	536.646	48.8178	597.188	498.343	98.8451		1.27143	0.191373
6	1	3	30	9	544.527	55.256	609.159	491.314	117.845		1.81429	0.891159
9	1	3	30	9	559.325	68.2006	628.003	491.314	136.689		4.12857	0.818923
12	1	3	30	9	532.818	44.7648	592.617	490.571	102.045		3.14286	0.964246
20	1	3	41.5	8	561.595	59.5647	630.526	499.086	131.44		1.8	0.725018
23	1	3	41.5	8	565.777	60.9783	631.708	496.286	135.422		3.98571	0.0678433
26	1	3	37	11	569.337	58.741	636.789	496.286	140.504		1.5	0.717887
27	1	3	37	11	519.125	30.1952	565.383	496.286	69.0974		0.542857	0.833821
30	1	3	37	11	499.177	16.8521	537.179	498.857	38.3218		0.571429	0.106376
40	1	3	31.2	9.2	500.782	20.941	541.738	505.486	36.2521		1.02857	0.685624
42	1	3	31.2	9.2	539.691	45.4371	592.739	503.543	89.1966		3.48571	0.723035
46	1	3	31.2	9.2	518.112	7.945	554.838	517.943	36.8951		0.916667	0.720931
3	1	4	35.9	8.4	611.494	88.0992	699.455	490.743	210.189		2.07143	0.735266
6	1	4	35.9	8.4	628.531	94.7464	715.285	490.229	225.057		2.4	0.67905
9	1	4	35.9	8.4	681.944	128.025	797.012	490.229	306.784		3.14286	0.627343
12	1	4	30.7	12	627.544	90.825	702.212	486.114	215.879		1.91429	0.813755
20	1	4	30.7	12	560.217	60.1648	620.707	497.371	129.427		1.65714	0.966639
23	1	4	25.4	9	530.349	35.2641	579.168	499.314	79.8535		4.77143	0.986637
26	1	4	25.4	9	720.259	126.114	833.101	523.771	309.33		1.98571	1.09745
27	1	4	25.4	9	535.25	22.4946	581.777	523.771	58.0059		0.757143	0.859435
30	1	4	25.4	9	531.399	21.7461	578.444	522.457	55.9871		0.557143	0.0246968
40	1	4	30.5	10.4	537.251	43.9136	589.19	503.543	85.6468		1.05714	0.727391
42	1	4	30.5	10.4	703.389	145.176	812.133	520.343	291.79		3.68571	0.914699
46	1	4	31.6	8.8	496.062	4.94195	533.224	512.286	20.9387		0.442857	0.642989
3	1	5	31.6	8.8	701.519	122.84	776.52	485.086	290.987		2.48571	.
6	1	5	31.6	8.8	749.941	160.499	857.151	483.543	373.608		2.34286	.
9	1	5	32.8	7	724.206	153.41	843.222	483.543	359.679		2.35714	.
12	1	5	32.8	7	694.181	141.228	803.442	483.714	319.728		2.58571	1.33355
20	1	5	30.6	11.2	576.748	60.8492	625.734	498.343	127.391		2.14286	0.319625
23	1	5	30.6	11.2	734.727	130.121	847.13	522.171	324.958		4.37143	0.876911
26	1	5	30.6	11.2	1033.85	330.449	1257.11	486.686	770.429		2.12857	0.659106
27	1	5	30.6	11.2	641.962	107.539	734.67	486.686	247.984		1.45714	0.952809
30	1	5	29.3	9.2	525.607	35.7236	568.285	496.229	72.0568		0.557143	0
40	1	5	35.5	11.4	630.186	96.5232	711.061	520.343	190.718		1.08571	0.964353
42	1	5	35.5	11.4	740.324	160.509	835.075	510.8	324.275		5.05714	0.376356
46	1	5	35.5	11.4	485.858	6.93763	526.619	490.857	35.7619		1.25714	0.596799
3	1	6	35.5	11.4	713.522	151.303	837.862	499.314	338.548		3.08571	.
6	1	6	24	11.2	865.194	238.211	1031.98	499.086	532.895		3.37143	.
9	1	6	24	11.2	872.236	231.182	1016.53	499.086	517.449		3.84286	.
12	1	6	24	11.2	817.625	202.474	948.934	502.629	446.306		2.77143	0.240872
20	1	6	36.5	8.8	586.078	50.6142	647.694	518.343	129.351		2.92857	0.771969
23	1	6	36.5	8.8	872.414	232.762	1032.54	496	536.538		5.67143	0.428901
26	1	6	37	10.2	1035.46	332.236	1253.73	498.857	754.874		2.8	0.752041
27	1	6	37	10.2	805.435	199.606	952.703	498.857	453.846		1.88571	0.959675
30	1	6	37	10.2	491.659	18.5109	533.263	490.971	42.292		0.485714	0.589363
40	1	6	41.7	10.4	655.767	110.292	733.285	510.8	222.485		1.71429	0.915644
42	1	6	41.7	10.4	739.765	152.097	849.01	516.229	332.782		4.15714	1.2788
46	1	6	41.7	10.4	496.649	4.63857	538.679	514.229	24.45		2.4	0.981237
3	1	7	30.8	13	773.158	183.381	894.176	489.543	404.633		2.77143	0.559174
6	1	7	30.8	13	985.286	302.015	1169.71	497.371	672.342		4.92857	0.561798
9	1	7	30.8	13	927.735	268.723	1100.11	497.371	602.736		4.05714	0.79213
12	1	7	30.4	10.4	654.081	107.324	720.583	498.971	221.611		4.22857	0.376679
20	1	7	30.4	10.4	663.933	114.481	760.285	490.343	269.942		3.05714	1.1274
23	1	7	33.2	12.8	1005.26	324.008	1229.46	489.314	740.147		5.47143	0.639072
26	1	7	33.2	12.8	1278.47	512.318	1586.82	510.514	1076.31		4.81429	0.63019
27	1	7	33.2	12.8	1029.45	352.623	1242.44	510.514	731.93		3.17143	0.643892
30	1	7	33.2	12.8	540.002	41.8575	589.679	509.143	80.5363		1.14286	0.314941
40	1	7	35.5	11	790.087	190.455	924.429	516.229	408.2		1.15714	0.880853
42	1	7	35.5	11	1060.96	369.27	1287.65	494.571	793.083		6.72857	0.832078
46	1	7	35.3	11.2	473	3.10558	512.681	486	26.6811		3.47143	1.03099
3	1	8	35.3	11.2	831.902	212.758	973.082	498.8	474.282		4.08571	0.690002
6	1	8	35.3	11.2	977.565	289.609	1145.6	498.343	647.259		6.04286	0.374101
9	1	8	43.2	12.4	899.95	245.298	1057.08	498.343	558.735		5.05714	0.337859
12	1	8	43.2	12.4	649.056	92.7235	728.045	498.857	229.188		3.17143	0.765259
20	1	8	36	12	805.888	196.404	947.318	502.457	444.861		3.42857	0.85957
23	1	8	36	12	1147.35	438.789	1393.13	507.143	885.983		7.02857	0.46145
26	1	8	36	12	1381.29	613.892	1692.06	501.486	1190.57		5.75714	0.48124
27	1	8	36	12	1165.14	467.249	1393.64	501.486	892.152		4.01429	0.61504
30	1	8	34	11.4	706.295	153.894	798.617	501.143	297.474		1.22857	0.447202
40	1	8	32.7	10	932.399	285.31	1107.77	494.571	613.197		3.28571	0.941404
42	1	8	32.7	10	1307.6	505.601	1619.63	508	1111.63		7.05714	0.555681
46	1	8	32.7	10	520.251	11.5545	571.89	505.543	68.5568		2.91429	.
3	1	9	32.7	10	852.483	196.707	1004.91	508	496.91		3.74286	0.241671
6	1	9	37	8	1071.16	323.731	1311.95	518.343	793.603		8.55714	0.892894
9	1	9	37	8	1099.7	335.559	1341.85	518.343	823.507		4.14286	0.692008
12	1	9	37	8	803.184	164.915	934.928	522.457	412.47		3.62857	0.32088
20	1	9	31.5	11	861.425	240.41	1023.56	500.114	523.45		6.2	0.474532
23	1	9	31.5	11	1190.73	474.887	1424.01	506.571	917.434		6.85714	0.561796
26	1	9	39	11	1183.67	451.853	1415.79	512.686	903.106		6.55714	0.171535
27	1	9	39	11	1409.79	602.657	1742.48	512.686	1229.8		5.15714	0.655879
30	1	9	39	11	817.831	216.093	958.438	523.943	434.495		1.85	0.434735
40	1	9	26.4	8.6	1191.76	411.242	1415.84	508.686	907.151		2.76667	0.682753
42	1	9	26.4	8.6	1255.63	259.309	1549.05	485.829	1063.22		9.27143	0.65478
46	1	9	26.4	8.6	607.405	24.7552	678.407	542.4	136.007		3.4	.
4	2	1	35	10	483.856	12.1871	531.152	499.886	31.2663		2.47778	0.672393
8	2	1	35	10	492.3	12.911	536.121	504.514	31.6063		3.3625	0.479636
11	2	1	35	10	536.148	25.5873	588.169	525.443	62.7262		4.34	0.995826
13	2	1	32	.	552.386	23.5213	604.262	535.143	69.1194		2.39	0.496473
17	2	1	32	.	445.346	0	481.431	480.183	1.24754		0.56	0.652816
19	2	1	32	.	442.855	2.72972	483.468	473.6	9.86772		0.91	0.650066
22	2	1	32	.	454.961	5.53251	493.909	483	10.9095		0.69	0.549551
25	2	1	36.5	8.5	494.343	14.9071	539.235	508.2	31.0353		1.52	0.291418
28	2	1	36.5	8.5	435.887	9.27689	473.569	456.833	16.7352		0.82	0
32	2	1	30	8	467.955	6.36304	507.356	495.733	11.6223		0.73	0
35	2	1	30	8	525.598	37.5123	583.892	498.467	85.425		1.58	0.122332
41	2	1	30	8	469.77	2.9429	506.767	499.2	7.56674		1.59	0.620178
44	2	1	33	8.5	486.127	1.97381	525.701	511.667	14.0341		2.91	0
4	2	2	33	8.5	610.638	57.1991	678.375	533.943	142.575		1.87143	1.28458
8	2	2	33	8.5	552.105	27.913	603.433	533.257	70.1762		2.57143	0.426133
11	2	2	36.6	9	577.525	54.7933	649.582	506.686	142.896		4	0.549804
13	2	2	36.6	9	564.563	60.5199	637.263	501.086	143.163		1.42857	0.336259
17	2	2	36.6	9	481.223	15.1914	528.332	490.229	38.1029		0.728571	0.648943
19	2	2	36.6	9	454.907	1.41933	493.715	491.2	2.51484		0.357143	0.202546
22	2	2	41.3	9.5	467.76	2.74154	504.47	502.4	2.06996		0.957143	0.311501
25	2	2	41.3	9.5	465.675	3.27232	502.549	497.657	4.89228		0.928571	0.341118
28	2	2	41.3	9.5	480.983	11.2627	521.652	496.286	24.3857		0.585714	0.410783
32	2	2	31.2	7.4	467.314	3.12225	500.912	498.343	6.51201		0.914286	0.570388
35	2	2	31.2	7.4	508.488	24.1977	555.192	498.857	60.0719		0.957143	0.360236
41	2	2	34	9.4	471.218	0.770695	507.976	505.486	2.49047		1.88571	0.0562456
44	2	2	34	9.4	477.866	2.34973	515.432	501.143	14.2895		2.17143	0.582036
4	2	3	34	9.4	625.014	87.0981	720.702	498.343	222.359		1.48571	0.594659
8	2	3	30	9	532.026	36.8088	595.482	491.314	104.168		2.2	0.911626
11	2	3	30	9	694.069	133.193	822.145	488	334.145		3.87143	1.02519
13	2	3	30	9	543.851	47.7199	613.957	490.571	123.386		1.55714	0.39556
17	2	3	41.5	8	581.771	78.6614	660.866	483.543	177.533		0.614286	0.951133
19	2	3	41.5	8	560.948	64.9121	636.333	480.8	155.533		0.185714	0.965353
22	2	3	41.5	8	471.982	6.71231	510.638	497.657	12.9809		1.2	0.559524
25	2	3	41.5	8	505.118	22.4948	549.152	496.286	52.8664		1.27143	1.04057
28	2	3	37	11	492.69	14.01	530.752	499.314	31.4372		0.814286	0.780564
32	2	3	37	11	515.051	17.1766	556.693	518.343	38.3501		1.2	0.667205
35	2	3	37	11	500.832	7.54845	535.128	522.457	12.6707		1.24286	0.160175
41	2	3	31.2	9.2	552.472	54.3273	616.596	503.543	113.053		2.72857	0.69506
44	2	3	31.2	9.2	569.935	21.7959	637.304	523.943	120.837		2	0.560397
4	2	4	35.9	8.4	638.42	100.58	747.134	490.743	256.391		2.4	1.35757
8	2	4	35.9	8.4	551.274	53.7919	622.368	490.229	132.14		2.2	0.550891
11	2	4	35.9	8.4	814.282	208.239	979.558	491.2	488.358		3.2	0.860447
13	2	4	30.7	12	625.541	105.568	723.505	486.114	241.825		1.5	1.06624
17	2	4	30.7	12	679.943	125.605	790.892	499.086	291.806		0.485714	0.650261
19	2	4	30.7	12	760.101	171.47	900.533	504.629	395.905		0.8	0.222091
22	2	4	30.7	12	485.346	10.2704	517.654	496.286	21.3679		1.14286	1.15908
25	2	4	25.4	9	559.916	38.9104	608.502	523.771	84.7303		1.65714	0.657352
28	2	4	25.4	9	535.362	27.3604	583.361	522.171	61.19		1.65714	.
32	2	4	30.5	10.4	522.573	40.0105	577.361	490.343	87.0185		0.914286	0.989724
35	2	4	30.5	10.4	544.97	50.2436	606.081	496.229	109.852		1.58571	0.589266
41	2	4	30.5	10.4	636.865	95.7805	727.3	520.343	206.957		3.02857	0.64819
44	2	4	31.6	8.8	599.755	29.4383	683.148	500	183.148		2.28571	0.501878
4	2	5	31.6	8.8	766.624	186.609	902.314	485.086	417.228		1.75714	.
8	2	5	31.6	8.8	633.209	107.574	728.685	483.543	245.142		1.44286	.
11	2	5	32.8	7	961.838	297.818	1173.11	480.8	692.307		3.07143	1.13252
13	2	5	32.8	7	850.746	226.685	1020.88	483.714	537.169		2.05714	1.39935
17	2	5	32.8	7	693.329	138.906	809.538	497.371	312.167		0.714286	1.02351
19	2	5	32.8	7	665.696	124.947	768.192	496.286	271.906		0.428571	0.223159
22	2	5	30.6	11.2	501.424	9.64439	536.618	523.771	17.618		1.85714	0.346083
25	2	5	30.6	11.2	589.741	79.7755	662.193	486.686	175.508		1.63333	1.25125
28	2	5	30.6	11.2	622.127	94.5514	712.588	496	216.588		2.58571	0.255902
32	2	5	29.3	9.2	609.109	83.5204	688.637	502.457	186.18		1.28571	0.788307
35	2	5	29.3	9.2	595.942	89.1241	670.913	490.971	179.942		1.77143	0.681374
41	2	5	35.5	11.4	707.103	164.919	822.587	510.8	311.787		3.25714	0.746773
44	2	5	35.5	11.4	663.727	33.3279	758.307	521.943	236.364		2.35714	0.753559
4	2	6	35.5	11.4	815.559	197.516	963.975	499.314	463.642		1.6	.
8	2	6	24	11.2	793.094	189.502	938.02	499.086	438.934		3.14286	.
11	2	6	24	11.2	1129.58	383.988	1396.03	504.629	891.402		4.95714	0.409324
13	2	6	24	11.2	988.892	307.44	1208.43	502.629	705.804		3.62857	0.413759
17	2	6	36.5	8.8	751.527	163.685	881.672	498.343	383.329		0.7	0.534698
19	2	6	36.5	8.8	593.262	71.2257	667.404	490.864	176.539		0.866667	0.299669
22	2	6	36.5	8.8	560.129	63.4366	617.805	486.686	131.119		2.97143	0.809317
25	2	6	36.5	8.8	816.019	214.426	972.664	498.857	473.807		2.74286	0.807796
28	2	6	37	10.2	812.126	219.385	970.626	489.314	481.312		3.31429	1.01554
32	2	6	37	10.2	683.907	131.031	794.438	510.743	283.695		2.22857	0.737269
35	2	6	37	10.2	650.813	110.752	746.295	509.143	237.152		2.05714	1.05282
41	2	6	41.7	10.4	742.44	185.809	863.577	516.229	352.31		2.22857	0.794039
44	2	6	41.7	10.4	928.234	101.712	1139.65	504.343	635.308		2.18571	0.952673
4	2	7	30.8	13	683.695	140.734	800.221	489.543	310.678		2.35714	0
8	2	7	30.8	13	824.8	216.678	989.824	497.371	492.453		3.34286	0.736061
11	2	7	30.8	13	1106.86	382.264	1371.9	496.286	875.616		5.52857	0.572719
13	2	7	30.4	10.4	1117.42	388.021	1389.34	498.971	890.372		3.42857	0.596376
17	2	7	30.4	10.4	679.225	108.244	773.64	518.343	255.298		0.971429	0.683226
19	2	7	30.4	10.4	766.64	156.124	900.469	522.171	378.298		1.51429	1.31677
22	2	7	30.4	10.4	569.092	59.9991	629.994	498.857	131.137		1.64286	0.861686
25	2	7	33.2	12.8	1069.38	377.06	1323.95	510.514	813.435		4.35714	0.766106
28	2	7	33.2	12.8	1011.7	340.947	1245.69	507.143	738.546		5.14286	0.860109
32	2	7	35.5	11	740.432	177.027	876.789	497.257	379.532		3.34286	0.798367
35	2	7	35.5	11	787.075	207.64	932.963	501.143	431.82		1.98571	0.643113
41	2	7	35.5	11	783.236	220.017	945.452	494.571	450.881		4.1	0.891486
44	2	7	35.3	11.2	1006	144.668	1261.84	500.971	760.87		3.77143	1.0076
4	2	8	35.3	11.2	755.361	169.943	891.711	498.8	392.911		2.4	0.624802
8	2	8	35.3	11.2	796.376	186.34	925.208	498.343	426.808		3.71429	0.339692
11	2	8	43.2	12.4	1107.58	354.663	1351.06	499.314	851.749		4.14286	0.486389
13	2	8	43.2	12.4	982.387	283.915	1190.53	498.857	691.676		3.48571	0.527975
17	2	8	43.2	12.4	889.284	253.994	1074.18	490.343	583.839		1.37143	0.598462
19	2	8	43.2	12.4	932.35	278.229	1115.43	496	619.428		0.785714	-0.0272853
22	2	8	36	12	704.849	146.18	825.184	510.514	316.517		2.7	0.934856
25	2	8	36	12	953.396	305.83	1152.71	501.486	651.225		5.61429	0.0743589
28	2	8	36	12	1184.21	457.895	1472.01	506.571	966.014		7.14286	0.873439
32	2	8	34	11.4	831.665	229.871	978.595	504.286	474.309		3.47143	0.525535
35	2	8	34	11.4	883.127	240.939	1059.85	523.943	535.907		2.84286	0.822219
41	2	8	32.7	10	957.474	290.181	1187.22	508	679.223		6.05714	0.842302
44	2	8	32.7	10	1108.96	153.856	1365.75	501.657	864.094		8.05714	0.794957
4	2	9	32.7	10	754.238	146.822	866.284	508	358.284		3.7	0.346307
8	2	9	37	8	915.534	238.224	1097.11	518.343	578.769		4.08571	0.65323
11	2	9	37	8	1035.49	310.637	1260.99	522.171	738.821		5.63333	0.566447
13	2	9	37	8	1138.15	375.967	1394.83	522.457	872.371		2.78571	0.634999
17	2	9	31.5	11	897.748	251.314	1068.13	502.457	565.675		1.45714	0.869341
19	2	9	31.5	11	900.496	281.912	1072.44	489.314	583.127		1.47143	0.138608
22	2	9	31.5	11	818.422	222.835	972.317	501.486	470.831		3.12857	0.808085
25	2	9	31.5	11	967.018	307.504	1163.98	512.686	651.29		5.7	0.27001
28	2	9	39	11	.	.	.	519.771	.		8.66667	.
32	2	9	39	11	760.247	176.131	894.308	515.829	378.48		2.82857	0.958442
35	2	9	39	11	991.386	349.339	1221.97	500	721.967		4.16667	0.668321
41	2	9	26.4	8.6	1113.78	396.65	1359.69	485.829	873.866		8.22857	0.588367
44	2	9	26.4	8.6	1297.49	178.032	1601.22	496.629	1095.02		10.625	0.520437
5	3	1	35	10	484.59	25.1912	531.34	478.559	88.9932	0	4.56	0.941018
7	3	1	35	10	555.913	48.8589	620.328	504.514	115.814	0	3.08	0.852084
10	3	1	35	10	546.153	27.8554	600.004	528.914	70.4845	0.604825	2.99	0.999994
15	3	1	32	.	600.29	48.3523	668.074	543.333	124.741	0	5.7	0.256601
16	3	1	32	.	521.877	14.8023	564.27	535	29.2697	0	2.33	0.683564
21	3	1	32	.	436.823	12.0598	466.671	438.783	27.8875	0	0.444444	0.428568
24	3	1	36.5	8.5	478.457	18.9649	521.71	482.117	39.5935	0	0.55	0
29	3	1	36.5	8.5	503.033	19.2284	545.658	506.533	39.1244	0	0.54	0.0523614
31	3	1	36.5	8.5	491.428	18.2348	527.323	495.733	31.5899	0	2.16667	0.135455
33	3	1	30	8	478.393	8.57117	507.846	498.467	9.37917	0	1.38	0.61886
36	3	1	30	8	542.776	44.3241	588.053	499.2	85.2324	3.62096	2.43	0.0242932
38	3	1	30	8	493.959	10.5347	533.727	503.2	30.5272	0	1.34	0.214128
43	3	1	33	8.5	495.222	3.4772	530.093	506.667	23.4268	0	1.24	0.215595
5	3	2	33	8.5	651.545	92.505	744.253	531.657	230.838	1.3273	4.68571	0.383894
7	3	2	33	8.5	637.885	75.718	718.143	533.257	181.083	6.53738	2.02857	0.855381
10	3	2	36.6	9	509.493	22.0762	554.344	506.686	46.3708	1.2874	2.21429	0.0773115
15	3	2	36.6	9	643.813	105.368	737.292	501.086	252.702	7.9348	4.48571	1.0463
16	3	2	36.6	9	508.614	31.2796	559.299	491.314	63.6151	4.36924	1.05714	0.485302
21	3	2	41.3	9.5	484.495	12.8741	523.309	499.086	21.7498	2.47322	0.4	0.436781
24	3	2	41.3	9.5	497.063	18.8015	527.055	497.371	28.4501	1.23358	0.742857	0.596305
29	3	2	31.2	7.4	491.286	15.8994	514.868	496.286	17.3431	1.23916	1.01429	0.277464
31	3	2	31.2	7.4	500.45	18.8694	530.261	498.343	30.0488	1.86932	1.47143	0.242468
33	3	2	31.2	7.4	468.605	3.78412	499.252	497.167	5.65806	0.599957	0.814286	0.343371
36	3	2	31.2	7.4	490.655	2.41601	519.733	508	11.8129	0	1.71429	0.0274866
38	3	2	31.2	7.4	499.565	13.4409	528.042	509.486	17.3653	1.19149	0.828571	0.405811
43	3	2	34	9.4	501.775	1.54264	529.714	506.571	21.9362	1.20663	1.2	0.701187
5	3	3	34	9.4	627.419	107.068	718.913	497.143	217.491	2.20263	3.44286	1.11279
7	3	3	30	9	630.32	103.938	723.731	491.314	240.418	12.344	2.11429	1.30277
10	3	3	30	9	587.295	77.765	666.205	488	174.402	3.80333	3.45714	0.857736
15	3	3	30	9	645.675	107.502	743.812	490.571	243.771	9.46931	6.85714	0.691419
16	3	3	41.5	8	537.056	42.9481	595.528	490.229	88.9705	8.06343	0.942857	0.767627
21	3	3	41.5	8	529.507	36.9307	570.837	497.371	83.6391	1.72702	0.471429	0.825855
24	3	3	41.5	8	552.865	48.1562	607.416	498.343	104.766	4.30742	1.02857	0.329263
29	3	3	37	11	500.139	17.0673	533.397	499.314	34.0823	0	1.1	0
31	3	3	37	11	540.315	25.2221	588.302	518.343	64.4184	5.54065	1.37143	0.995602
33	3	3	37	11	501.538	4.97561	538.12	522.457	15.6632	0	0.814286	0.265474
36	3	3	31.2	9.2	534.17	28.6935	584.621	503.314	74.6771	6.62997	2.38571	1.12405
38	3	3	31.2	9.2	476.134	8.75335	513.398	488.686	24.7123	0	1.61429	0.473039
43	3	3	31.2	9.2	565.154	19.0258	620.064	519.771	92.4829	7.80959	1.5	0.322547
5	3	4	35.9	8.4	709.904	136.139	818.639	489.6	324.735	1.40336	3.11429	0.680572
7	3	4	35.9	8.4	799.456	189.689	943.455	490.229	454.041	9.94917	1.5	0.469399
10	3	4	35.9	8.4	703.913	126.738	795.604	491.2	298.918	5.48599	3.9	0.628454
15	3	4	30.7	12	799.457	182.963	935.428	486.114	438.103	24.5423	4.64286	0.733048
16	3	4	30.7	12	608.254	73.6296	663.413	483.543	167.457	12.4134	0.685714	0.452207
21	3	4	30.7	12	591.194	66.7838	655.017	498.343	144.991	11.6836	0.785714	0.959626
24	3	4	25.4	9	543.573	25.5944	588.734	518.343	68.44	1.95091	1.07143	0.922076
29	3	4	25.4	9	527.699	17.2173	569.585	522.171	47.414	0	0.985714	.
31	3	4	25.4	9	633.007	94.2261	720.795	490.343	217.71	12.7415	1.31429	1.14952
33	3	4	30.5	10.4	538.453	46.4792	595.605	496.229	104.724	8.3731	1.41429	1.19926
36	3	4	30.5	10.4	751.292	157.895	870.669	508.914	344.072	17.6827	3.91429	1.0665
38	3	4	30.5	10.4	549.454	48.154	599.489	507.829	83.172	8.48887	1.72857	0.953192
43	3	4	31.6	8.8	566.382	24.5159	621.662	504.914	108.459	8.28894	1.47143	0.804295
5	3	5	31.6	8.8	799.02	186.856	924.124	485.486	416.616	4.62886	3.05714	.
7	3	5	31.6	8.8	936.421	266.606	1119.58	483.543	582.092	27.0235	2.34286	.
10	3	5	32.8	7	729.271	157.616	844.542	480.8	357.568	6.17439	3.65714	1.42089
15	3	5	32.8	7	903.12	254.617	1083.53	483.714	569.434	30.3856	5.9	1.23933
16	3	5	32.8	7	628.977	94.0909	717.031	499.086	202.474	15.4712	0.842857	1.15556
21	3	5	30.6	11.2	611.918	61.7254	683.441	518.343	151.903	13.1954	0.771429	0.773397
24	3	5	30.6	11.2	725.037	147.789	843.109	490.343	346.405	6.36188	1.94286	1.05053
29	3	5	29.3	9.2	551.623	49.6905	606.639	496	110.03	0.609116	0.728571	0.0678763
31	3	5	29.3	9.2	791.501	182.103	932.672	502.457	410.861	19.3544	1.65714	0.85775
33	3	5	29.3	9.2	687.314	126.382	799.399	490.971	292.222	16.2055	1.95714	0.947141
36	3	5	29.3	9.2	897.467	239.574	1084.8	491.771	562.761	30.263	4.28571	0.68479
38	3	5	29.3	9.2	580.889	66.2282	638.218	503.371	122.168	12.6787	2.44286	0
43	3	5	35.5	11.4	612.937	36.6636	683.772	514.914	156.138	12.7193	1.52857	1.1073
5	3	6	35.5	11.4	834.002	220.477	993.855	499.143	490.56	4.15194	4	.
7	3	6	24	11.2	973.932	290.118	1173.07	499.086	635.611	38.3773	3.38571	.
10	3	6	24	11.2	807.869	193.68	941.878	504.629	424.431	12.8184	5.35714	0.273011
15	3	6	24	11.2	1294.02	463.762	1578.16	502.629	1023.65	51.874	7.42857	0.497868
16	3	6	36.5	8.8	731.762	147.512	832.594	497.371	313.668	21.5548	0.8	0.617691
21	3	6	36.5	8.8	690.07	125.656	798.033	490.343	289.25	18.4408	1.44286	1.02037
24	3	6	36.5	8.8	987.515	301.767	1190.84	502.457	677.288	11.0939	2.7	0.85174
29	3	6	37	10.2	507.641	26.6396	549.205	489.314	57.8012	2.08942	0.785714	0.988442
31	3	6	37	10.2	828.573	200.064	972.343	510.743	440.53	21.0704	2.07143	0.64645
33	3	6	37	10.2	776.782	187.469	898.281	509.143	365.577	23.5609	3.22857	1.03372
36	3	6	41.7	10.4	1042.9	379.006	1244.84	506.686	694.503	43.6548	4.81429	0.75741
38	3	6	41.7	10.4	734.396	157.016	852.415	521.143	310.551	20.7214	2.75714	0.871474
43	3	6	41.7	10.4	770.203	80.1291	897.708	506.914	367.398	23.396	2.77143	0.747936
5	3	7	30.8	13	972.091	291.042	1138.76	491.314	633.643	16.0381	4.47143	0.57707
7	3	7	30.8	13	1031.12	312.507	1215.47	497.371	677.436	40.6604	1.78571	0.329091
10	3	7	30.8	13	860.494	223.87	1002.49	496.286	490.534	15.6748	5.21429	0.84076
15	3	7	30.4	10.4	1246.11	430.84	1498.06	498.971	943.146	55.9426	8.2	0.486343
16	3	7	30.4	10.4	694.405	123.215	788.125	498.343	269.037	20.7446	1.15714	0.308146
21	3	7	30.4	10.4	899.415	243.582	1080.22	502.457	550.319	27.4456	1.75714	0.899286
24	3	7	33.2	12.8	1078	363.772	1308.34	510.743	747.646	8.58118	3.2	0.709735
29	3	7	33.2	12.8	611.15	87.6081	679.761	507.143	167.795	4.82269	2.01429	0.777585
31	3	7	33.2	12.8	933.818	304.846	1102.44	497.257	567.647	37.5329	2.74286	0.881165
33	3	7	35.5	11	984.939	321.096	1169.98	501.143	628.366	40.4765	2.9	0.280834
36	3	7	35.5	11	1163.41	424.656	1406.31	501.486	855.32	49.5077	5.25714	0.619655
38	3	7	35.5	11	805.746	199.013	928.28	510	391.7	26.5806	3.34286	0.646357
43	3	7	35.3	11.2	1061.75	163.208	1295.27	503.2	758.627	33.4442	6.65714	1.10291
5	3	8	35.3	11.2	1002.52	297.913	1204.7	502.4	675.894	26.4022	5.31429	0.758935
7	3	8	35.3	11.2	1014.73	295.461	1216.64	498.343	696.145	38.3572	3.04286	0.528386
10	3	8	43.2	12.4	765.445	157.982	877.603	499.314	356.956	21.3328	5.81429	0.667402
15	3	8	43.2	12.4	1293.92	442.05	1608.26	498.857	1053.22	56.1861	8.85714	0.222068
16	3	8	43.2	12.4	680.239	96.5945	773.676	518.343	236.191	19.1421	0.9	1.05249
21	3	8	36	12	958.393	279.818	1145.32	510.743	604.771	29.8048	2.37143	0.461506
24	3	8	36	12	1149.02	456.043	1394.01	497.257	870.766	25.9827	4.88571	0.686613
29	3	8	34	11.4	765.807	185.097	870.562	506.571	351.199	12.7913	2.02857	1.11586
31	3	8	34	11.4	1075.01	376.854	1303.45	504.286	761.369	37.794	4.41429	0.767196
33	3	8	34	11.4	766.177	166.898	864.993	523.943	309.446	31.6037	4.21429	0.941379
36	3	8	34	11.4	1265.65	495.641	1569.62	520.057	994.638	54.9245	5.55714	0.901037
38	3	8	34	11.4	948.846	275.418	1131	515.6	580.169	35.2274	3.4	0.922069
43	3	8	32.7	10	1391.56	228.53	1729.77	495.314	1197.34	37.1098	6.97143	0.784581
5	3	9	32.7	10	964.322	248.521	1155.36	509.771	608.241	37.3467	5.07143	0.72952
7	3	9	37	8	940.563	238.373	1127.17	518.343	577.561	31.2617	3.74286	0.544983
10	3	9	37	8	1050.5	296.111	1271.39	522.171	719.918	29.3034	5.9	0.786539
15	3	9	37	8	1446.72	502.274	1796.91	520.571	1206.66	69.6811	9.92857	0.834767
16	3	9	31.5	11	757.876	152.031	879.255	492.914	358.936	27.4048	3.31429	0.211218
21	3	9	31.5	11	952.948	303.109	1109.1	497.257	492.263	43.7883	3.18571	0.798588
24	3	9	31.5	11	1438.34	599.208	1781.9	504.286	1210.46	67.1563	5.9	0.553182
29	3	9	39	11	829.87	219.859	967.937	519.771	436.737	11.4286	2.4	0.354214
31	3	9	39	11	1121.73	398.818	1359.07	515.829	792.487	50.7505	3.97143	0.588639
33	3	9	39	11	946.67	303.571	1132.52	500	606.899	25.6226	3.4	0.573941
36	3	9	26.4	8.6	1447.58	610.558	1794.52	511.829	1226.76	55.9274	6.53333	0.905536
38	3	9	26.4	8.6	1192.71	429.241	1456.38	502.857	901.199	52.3237	2.98	0.906357
43	3	9	26.4	8.6	1316.47	201.075	1610.79	503.829	1064.04	42.922	6.82857	0.35475

## Sheet: feno
Animal	Tratamento	Semana	PNASC	PTOTAL	CF
5	3	1	35	10	0
7	3	1	35	10	0
10	3	1	35	10	0.604825
15	3	1	32	.	0
16	3	1	32	.	0
21	3	1	32	.	0
24	3	1	36.5	8.5	0
29	3	1	36.5	8.5	0
31	3	1	36.5	8.5	0
33	3	1	30	8	0
36	3	1	30	8	3.62096
38	3	1	30	8	0
43	3	1	33	8.5	0
5	3	2	33	8.5	1.3273
7	3	2	33	8.5	6.53738
10	3	2	36.6	9	1.2874
15	3	2	36.6	9	7.9348
16	3	2	36.6	9	4.36924
21	3	2	41.3	9.5	2.47322
24	3	2	41.3	9.5	1.23358
29	3	2	31.2	7.4	1.23916
31	3	2	31.2	7.4	1.86932
33	3	2	31.2	7.4	0.599957
36	3	2	31.2	7.4	0
38	3	2	31.2	7.4	1.19149
43	3	2	34	9.4	1.20663
5	3	3	34	9.4	2.20263
7	3	3	30	9	12.344
10	3	3	30	9	3.80333
15	3	3	30	9	9.46931
16	3	3	41.5	8	8.06343
21	3	3	41.5	8	1.72702
24	3	3	41.5	8	4.30742
29	3	3	37	11	0
31	3	3	37	11	5.54065
33	3	3	37	11	0
36	3	3	31.2	9.2	6.62997
38	3	3	31.2	9.2	0
43	3	3	31.2	9.2	7.80959
5	3	4	35.9	8.4	1.40336
7	3	4	35.9	8.4	9.94917
10	3	4	35.9	8.4	5.48599
15	3	4	30.7	12	24.5423
16	3	4	30.7	12	12.4134
21	3	4	30.7	12	11.6836
24	3	4	25.4	9	1.95091
29	3	4	25.4	9	0
31	3	4	25.4	9	12.7415
33	3	4	30.5	10.4	8.3731
36	3	4	30.5	10.4	17.6827
38	3	4	30.5	10.4	8.48887
43	3	4	31.6	8.8	8.28894
5	3	5	31.6	8.8	4.62886
7	3	5	31.6	8.8	27.0235
10	3	5	32.8	7	6.17439
15	3	5	32.8	7	30.3856
16	3	5	32.8	7	15.4712
21	3	5	30.6	11.2	13.1954
24	3	5	30.6	11.2	6.36188
29	3	5	29.3	9.2	0.609116
31	3	5	29.3	9.2	19.3544
33	3	5	29.3	9.2	16.2055
36	3	5	29.3	9.2	30.263
38	3	5	29.3	9.2	12.6787
43	3	5	35.5	11.4	12.7193
5	3	6	35.5	11.4	4.15194
7	3	6	24	11.2	38.3773
10	3	6	24	11.2	12.8184
15	3	6	24	11.2	51.874
16	3	6	36.5	8.8	21.5548
21	3	6	36.5	8.8	18.4408
24	3	6	36.5	8.8	11.0939
29	3	6	37	10.2	2.08942
31	3	6	37	10.2	21.0704
33	3	6	37	10.2	23.5609
36	3	6	41.7	10.4	43.6548
38	3	6	41.7	10.4	20.7214
43	3	6	41.7	10.4	23.396
5	3	7	30.8	13	16.0381
7	3	7	30.8	13	40.6604
10	3	7	30.8	13	15.6748
15	3	7	30.4	10.4	55.9426
16	3	7	30.4	10.4	20.7446
21	3	7	30.4	10.4	27.4456
24	3	7	33.2	12.8	8.58118
29	3	7	33.2	12.8	4.82269
31	3	7	33.2	12.8	37.5329
33	3	7	35.5	11	40.4765
36	3	7	35.5	11	49.5077
38	3	7	35.5	11	26.5806
43	3	7	35.3	11.2	33.4442
5	3	8	35.3	11.2	26.4022
7	3	8	35.3	11.2	38.3572
10	3	8	43.2	12.4	21.3328
15	3	8	43.2	12.4	56.1861
16	3	8	43.2	12.4	19.1421
21	3	8	36	12	29.8048
24	3	8	36	12	25.9827
29	3	8	34	11.4	12.7913
31	3	8	34	11.4	37.794
33	3	8	34	11.4	31.6037
36	3	8	34	11.4	54.9245
38	3	8	34	11.4	35.2274
43	3	8	32.7	10	37.1098
5	3	9	32.7	10	37.3467
7	3	9	37	8	31.2617
10	3	9	37	8	29.3034
15	3	9	37	8	69.6811
16	3	9	31.5	11	27.4048
21	3	9	31.5	11	43.7883
24	3	9	31.5	11	67.1563
29	3	9	39	11	11.4286
31	3	9	39	11	50.7505
33	3	9	39	11	25.6226
36	3	9	26.4	8.6	55.9274
38	3	9	26.4	8.6	52.3237
43	3	9	26.4	8.6	42.922

## Sheet: Desempenho
BEZ	TRAT	PNASC	PTOTAL	SEMANA	PC	GMD	AGAR	LGAR	CTOR	ACER
3	1	35	10	1	39.1	514.286	84.25	20.5	78.5	80.25
3	1	35	10	2	42.6	500	82	21.5	78.5	79.75
3	1	35	10	3	43.4	114.286	83.75	22	79.5	80
3	1	35	10	4	47	514.286	86.25	22	82.5	82.25
3	1	35	10	5	.	.	.	.	.	.
3	1	35	10	6	56	.	90.25	22.5	88.5	85.5
3	1	35	10	7	59.5	500	91.5	23.5	89.5	86.5
3	1	35	10	8	64.2	671.429	91.75	24	89.5	86.75
3	1	35	10	9	65.9	242.857	92.5	24.5	92.5	88
4	2	32	.	1	35.3	357.143	77.25	20.5	74.5	74
4	2	32	.	2	41.4	871.429	79	21.5	78.5	77.25
4	2	32	.	3	44.4	428.571	80.75	22	79.5	77.25
4	2	32	.	4	51.5	1014.29	82.25	22.5	82.5	78.75
4	2	32	.	5	.	.	.	.	.	.
4	2	32	.	6	60	.	87.5	24.5	87.5	80.75
4	2	32	.	7	60	0	90	25	87.5	84.5
4	2	32	.	8	63.9	557.143	90	25	91.5	84.5
4	2	32	.	9	66	300	91.75	25.5	91	86
5	3	36.5	8.5	1	40	500	80.25	21.5	76.5	79.75
5	3	36.5	8.5	2	42	285.714	83.25	21.5	77.5	79.75
5	3	36.5	8.5	3	47.6	800	85.75	22.5	81.5	82.75
5	3	36.5	8.5	4	51.5	557.143	89.25	23	83.5	84
5	3	36.5	8.5	5	.	.	.	.	.	.
5	3	36.5	8.5	6	62	.	92.25	24	88.5	88
5	3	36.5	8.5	7	66.6	657.143	93.5	24	91.5	91.5
5	3	36.5	8.5	8	73	914.286	95.75	25	93.5	91.5
5	3	36.5	8.5	9	78.9	842.857	95.75	26.5	95.5	92.25
6	1	30	8	1	33.7	457.143	76.75	20	76.5	76
6	1	30	8	2	36.5	400	77.75	20	77	76
6	1	30	8	3	40.3	542.857	80.25	20	80.5	78
6	1	30	8	4	43.7	485.714	82.5	21	82.5	80.5
6	1	30	8	5	.	.	.	.	.	.
6	1	30	8	6	55.9	.	86.5	22.5	89.5	84
6	1	30	8	7	60.5	657.143	88	23.5	90.5	86
6	1	30	8	8	63.5	428.571	89	24	93.5	86.5
6	1	30	8	9	71.7	1171.43	90.75	25.5	97.5	88.25
7	3	33	8.5	1	36.7	528.571	78.75	20.5	75.5	74.75
7	3	33	8.5	2	41	614.286	79.45	22	76.5	76.25
7	3	33	8.5	3	47.6	942.857	80.25	22	81.5	76.5
7	3	33	8.5	4	50.7	442.857	81.25	22	83.5	79
7	3	33	8.5	5	.	.	.	.	.	.
7	3	33	8.5	6	62.7	.	85.5	23	89.5	81.25
7	3	33	8.5	7	65.5	400	87	23	91.5	84.5
7	3	33	8.5	8	70	642.857	88	24	92.5	85.25
7	3	33	8.5	9	74.3	614.286	88.25	25.5	95.5	85.75
8	2	36.6	9	1	38.4	257.143	81.75	21.5	72.5	77.75
8	2	36.6	9	2	40.2	257.143	81.75	21.5	74.5	77.75
8	2	36.6	9	3	44	542.857	82.5	22	77.5	79.75
8	2	36.6	9	4	46.4	342.857	85.75	22.5	80.5	81
8	2	36.6	9	5	.	.	.	.	.	.
8	2	36.6	9	6	54.9	.	86.75	23	85.5	81.75
8	2	36.6	9	7	60	728.571	88	24	87.5	84
8	2	36.6	9	8	62.2	314.286	89.25	25	88.5	85.25
8	2	36.6	9	9	66.5	716.667	91.25	26	91.5	86.25
9	1	41.3	9.5	1	44.2	385.714	83.75	23.5	77.5	84.5
9	1	41.3	9.5	2	46.4	314.286	87	23.5	78.5	84.5
9	1	41.3	9.5	3	50	514.286	88.25	23.5	80.5	84.75
9	1	41.3	9.5	4	53.5	500	89.75	23.5	83.5	86.25
9	1	41.3	9.5	5	.	.	.	.	.	.
9	1	41.3	9.5	6	63.9	.	93	24	89.5	89.75
9	1	41.3	9.5	7	70	871.429	94.75	25.5	91.5	90.25
9	1	41.3	9.5	8	72.5	357.143	95.25	26	92.5	91
9	1	41.3	9.5	9	79	928.571	96.25	27	94.5	92.25
10	3	31.2	7.4	1	35.7	600	74	20.5	74.5	73
10	3	31.2	7.4	2	36	42.8571	78.75	20.5	74.5	75.25
10	3	31.2	7.4	3	40	571.429	81.25	21	75.5	77.25
10	3	31.2	7.4	4	43.5	500	81.5	21.5	76.5	77.25
10	3	31.2	7.4	5	51.9	1200	83	23	82.5	79
10	3	31.2	7.4	6	53.7	257.143	84.25	23	84.5	81
10	3	31.2	7.4	7	59.6	842.857	86	24	85.5	81.75
10	3	31.2	7.4	8	63.7	585.714	89.75	24.5	86.5	83.5
10	3	31.2	7.4	9	70.7	1000	90.5	25.5	90.5	86.5
11	2	34	9.4	1	38.1	585.714	75	20	75.5	74
11	2	34	9.4	2	40.6	357.143	78.75	20	75.5	74.5
11	2	34	9.4	3	46.5	842.857	81.25	21	82.5	77.25
11	2	34	9.4	4	52.4	842.857	81.5	21	84.5	77.75
11	2	34	9.4	5	61.7	1328.57	84.5	22.5	90.5	79
11	2	34	9.4	6	65.7	571.429	86	23.5	92.5	82
11	2	34	9.4	7	71.2	785.714	86	25	94.5	82
11	2	34	9.4	8	75.8	657.143	89	25	96.5	85.5
11	2	34	9.4	9	80.8	714.286	90.25	26	97.5	87.25
12	1	30	9	1	34	371.429	75.25	20	74.5	74.25
12	1	30	9	2	36	285.714	79.75	20	74.5	74.5
12	1	30	9	3	40	571.429	81.25	21	77.5	77
12	1	30	9	4	44	571.429	83.75	21.5	80.5	78.5
12	1	30	9	5	51.5	1071.43	86.75	23	84.5	80.75
12	1	30	9	6	53.1	228.571	87	23	84.5	83
12	1	30	9	7	55	271.429	90	24	87	84
12	1	30	9	8	58.9	557.143	90	25	87.5	84
12	1	30	9	9	61	300	90	25.5	88.5	84
13	2	41.5	8	1	44.1	300	84.25	22	80.5	81
13	2	41.5	8	2	45.6	214.286	84.75	22	80.5	81.75
13	2	41.5	8	3	47.3	242.857	88.25	22.5	83.5	84.25
13	2	41.5	8	4	52.7	771.429	88.25	22.5	86.5	87
13	2	41.5	8	5	62.7	1428.57	90.25	23.5	91.5	87.25
13	2	41.5	8	6	66.2	500	91	24	92.5	88
13	2	41.5	8	7	72	828.571	91.75	25	95.5	89.75
13	2	41.5	8	8	76.4	628.571	95.25	25	96.5	90.75
13	2	41.5	8	9	82.6	885.714	96	26	99.5	92
15	3	37	11	1	38.8	171.429	83	21.5	78.5	77.25
15	3	37	11	2	44.2	771.429	82.25	22	78.5	77.5
15	3	37	11	3	47.8	514.286	84	22	80.5	80.25
15	3	37	11	4	52.6	685.714	85	22.5	84.5	81.75
15	3	37	11	5	62	1342.86	87	23	89.5	85.25
15	3	37	11	6	67.5	785.714	87	23.5	90.5	85.25
15	3	37	11	7	72.6	728.571	91	25	92.5	86.75
15	3	37	11	8	75.1	357.143	91	26	93.5	87
15	3	37	11	9	85.6	1500	93.5	26	97.5	88
16	3	31.2	9.2	1	34.9	385.714	82.5	19.5	72.5	77.25
16	3	31.2	9.2	2	36.8	271.429	82.75	20	74.5	78.75
16	3	31.2	9.2	3	40	457.143	83	21	76.5	79.75
16	3	31.2	9.2	4	42.1	300	85	22	78.5	82
16	3	31.2	9.2	5	47.9	828.571	86	23	81.5	82.5
16	3	31.2	9.2	6	51.5	514.286	90	23	83.5	86.5
16	3	31.2	9.2	7	53.2	242.857	90	24	85.5	86.5
16	3	31.2	9.2	8	58.9	814.286	92	25	87.5	88.25
16	3	31.2	9.2	9	60.2	185.714	92.25	25	88.5	88.75
17	2	35.9	8.4	1	39	314.286	84	20.5	75.5	80
17	2	35.9	8.4	2	41.4	342.857	84.25	21	78.5	80
17	2	35.9	8.4	3	45.8	628.571	85	21	78.5	80.5
17	2	35.9	8.4	4	49.4	514.286	85	22	81.5	80.5
17	2	35.9	8.4	5	55.2	828.571	88	22	84.5	85
17	2	35.9	8.4	6	58.5	471.429	88	23	85.5	85
17	2	35.9	8.4	7	62.2	528.571	89	23	89.5	85.5
17	2	35.9	8.4	8	66.7	642.857	89.75	24	91.5	85.75
17	2	35.9	8.4	9	73.2	928.571	91	24	93.5	88.25
19	2	30.7	12	1	34.9	314.286	80.5	19	73.5	76.75
19	2	30.7	12	2	35.6	100	81.75	19	74.5	79.25
19	2	30.7	12	3	39.9	614.286	82.25	20	77.5	80
19	2	30.7	12	4	41.3	200	84	20.5	79.5	80.5
19	2	30.7	12	5	42.5	171.429	85.25	21	79.5	82
19	2	30.7	12	6	43.9	200	85.25	21.5	80.5	82
19	2	30.7	12	7	52.2	1185.71	86	21.5	84.5	82.75
19	2	30.7	12	8	52.9	-30.4348	86	21.5	84.5	82.75
19	2	30.7	12	9	58.4	148.649	88	22	87.5	85.75
20	1	25.4	9	1	29.1	157.143	74.75	18	68.5	71.25
20	1	25.4	9	2	31.7	371.429	74.75	19	71.5	72
20	1	25.4	9	3	34.9	457.143	76	20	72.5	72.75
20	1	25.4	9	4	39.1	600	79	20	75.5	76.5
20	1	25.4	9	5	40.5	200	79	21	77.5	76.5
20	1	25.4	9	6	44	500	82.25	22	79.5	78
20	1	25.4	9	7	50	857.143	83	22.5	82.5	78.5
20	1	25.4	9	8	55.7	814.286	85.25	22.5	85.5	80.5
20	1	25.4	9	9	59.1	485.714	86.25	23	86.5	82
21	3	30.5	10.4	1	29.5	200	76.5	19	70.5	70.5
21	3	30.5	10.4	2	31.1	228.571	77.25	19	70.5	72.25
21	3	30.5	10.4	3	34.4	471.429	79	20	75.5	72.75
21	3	30.5	10.4	4	38.8	628.571	79	20	75.5	73
21	3	30.5	10.4	5	42.5	528.571	82	20	79.5	76
21	3	30.5	10.4	6	48.2	814.286	82.25	21	80.5	77.25
21	3	30.5	10.4	7	55	971.429	83.5	22	84.5	79
21	3	30.5	10.4	8	58.7	528.571	84	22	86.5	80
21	3	30.5	10.4	9	64.9	885.714	87.5	23.5	90.5	83.25
22	2	31.6	8.8	1	33.9	271.429	81.5	19.5	72.5	79.25
22	2	31.6	8.8	2	35	157.143	81.5	20	73.5	79.75
22	2	31.6	8.8	3	37	285.714	82	21	74.5	80.25
22	2	31.6	8.8	4	41.2	600	84	21	78.5	82
22	2	31.6	8.8	5	42.5	185.714	87.25	21	80.5	84
22	2	31.6	8.8	6	46	500	88	22	81.5	85.75
22	2	31.6	8.8	7	49.8	542.857	91.25	22	84.5	87
22	2	31.6	8.8	8	55.2	771.429	92	22	84.5	87.5
22	2	31.6	8.8	9	60.7	785.714	92	22.5	88.5	89
23	1	32.8	7	1	35.8	185.714	79.75	20	74.5	76.5
23	1	32.8	7	2	36.5	100	79.75	20	74.5	76.5
23	1	32.8	7	3	36.8	42.8571	82.5	20.5	75.5	76.75
23	1	32.8	7	4	40.8	571.429	82.5	21.5	78.5	78
23	1	32.8	7	5	46	742.857	82.5	21.5	80.5	78.25
23	1	32.8	7	6	49.1	442.857	82.5	22	83.5	79
23	1	32.8	7	7	54.6	785.714	82.5	22	84.5	80
23	1	32.8	7	8	59.1	642.857	84.75	23	86.5	82
23	1	32.8	7	9	64.7	800	86	23	89.5	84
24	3	30.6	11.2	1	30.6	0	77.25	19.5	70.5	72.25
24	3	30.6	11.2	2	32.8	314.286	78.25	20	72.5	74.25
24	3	30.6	11.2	3	34.2	200	79	20	73.5	75.75
24	3	30.6	11.2	4	38	542.857	79	21	73.5	76
24	3	30.6	11.2	5	44.2	885.714	79	22	77.5	76
24	3	30.6	11.2	6	51.3	1014.29	84.5	23	81.5	81.5
24	3	30.6	11.2	7	57.8	928.571	86	23	83.5	82.5
24	3	30.6	11.2	8	64.5	957.143	87	24	87.5	82.75
24	3	30.6	11.2	9	71.4	985.714	89.75	25	91.5	87
25	2	29.3	9.2	1	30.7	157.143	76	19.5	70.5	72
25	2	29.3	9.2	2	31.9	171.429	77	20	71.5	72.5
25	2	29.3	9.2	3	35.9	571.429	77	20	73.5	73
25	2	29.3	9.2	4	38.7	400	80	20.5	76.5	75.75
25	2	29.3	9.2	5	44.5	828.571	80	21	78.5	77.25
25	2	29.3	9.2	6	50	785.714	84	22	82.5	79
25	2	29.3	9.2	7	57.1	1014.29	86	22	84.5	80
25	2	29.3	9.2	8	57.7	85.7143	87	22.5	86.5	81
25	2	29.3	9.2	9	59.9	314.286	87	23	87.5	81
26	1	35.5	11.4	1	37.5	57.1429	76.75	21	74.5	73
26	1	35.5	11.4	2	38.8	185.714	77.25	21	75.5	74.75
26	1	35.5	11.4	3	42	457.143	79	22	76.5	77
26	1	35.5	11.4	4	48.4	914.286	83.5	22	80.5	80.75
26	1	35.5	11.4	5	54.2	828.571	84	22.5	82.5	81
26	1	35.5	11.4	6	60.8	942.857	85.5	23.5	86.5	83
26	1	35.5	11.4	7	67.8	1000	87.5	23.5	89.5	83.5
26	1	35.5	11.4	8	73.5	814.286	89	24	92.5	85
26	1	35.5	11.4	9	75.2	242.857	92	25	93.5	87
27	1	24	11.2	1	26.5	214.286	72.75	18	68.5	68
27	1	24	11.2	2	28.8	328.571	72.75	18	68.5	70
27	1	24	11.2	3	32.1	471.429	73	20	71.5	70
27	1	24	11.2	4	35.6	500	77	20	72.5	71.75
27	1	24	11.2	5	40.5	700	77	20.5	75.5	71.75
27	1	24	11.2	6	46.9	914.286	80	21.5	79.5	75
27	1	24	11.2	7	52.5	800	82.25	22	82.5	77
27	1	24	11.2	8	58.5	857.143	84	23	85.5	79
27	1	24	11.2	9	66.5	1142.86	86.5	24	90.5	83
28	2	36.5	8.8	1	36.5	0	79	21	74.5	75.25
28	2	36.5	8.8	2	38	214.286	83	21.5	76.5	79
28	2	36.5	8.8	3	40.9	414.286	83	21.5	78.5	79
28	2	36.5	8.8	4	45.9	.	84	21.5	79.5	80
28	2	36.5	8.8	5	49	182.353	84.5	22	82.5	81
28	2	36.5	8.8	6	55.9	985.714	87	22	85.5	83.5
28	2	36.5	8.8	7	63.4	1071.43	87	23	89.5	84
28	2	36.5	8.8	8	72.4	1285.71	89	24	92.5	87
28	2	36.5	8.8	9	76.8	628.571	92.5	25.5	95.5	87.75
29	3	37	10.2	1	36	28.5714	83.25	20.5	73.5	77
29	3	37	10.2	2	37	142.857	83.25	21.5	75.5	77.25
29	3	37	10.2	3	37	0	83.5	21.5	76.5	78
29	3	37	10.2	4	39	.	84	21.5	77.5	78.25
29	3	37	10.2	5	39.7	41.1765	84.5	21.5	78.5	79.5
29	3	37	10.2	6	43.5	542.857	84.5	21.5	79.5	79.75
29	3	37	10.2	7	47.2	528.571	84.5	22	80.5	80
29	3	37	10.2	8	54	971.429	86.25	22.5	84.5	84
29	3	37	10.2	9	56.4	342.857	86.5	23.5	86.5	84
30	1	41.7	10.4	1	45	471.429	85.25	22	80.5	83.5
30	1	41.7	10.4	2	46	142.857	89.25	22	81.5	84.5
30	1	41.7	10.4	3	46.4	57.1429	89.25	22	81.5	84.5
30	1	41.7	10.4	4	46.5	14.2857	89.25	22	81.5	84.5
30	1	41.7	10.4	5	46.5	0	89.25	22	83.5	84.5
30	1	41.7	10.4	6	48.7	314.286	90.5	22	83.5	84.75
30	1	41.7	10.4	7	50	185.714	90.5	23	84.5	85
30	1	41.7	10.4	8	52.5	357.143	91.5	23	86.5	85.5
30	1	41.7	10.4	9	55	416.667	91.75	25	86.5	86.5
31	3	30.8	13	1	31.3	71.4286	76	19	70.5	73
31	3	30.8	13	2	32.2	128.571	76.25	19.5	71.5	73.5
31	3	30.8	13	3	36.3	585.714	78.75	20	72.5	76.25
31	3	30.8	13	4	42.1	828.571	79	21	75.5	76.5
31	3	30.8	13	5	47.7	800	80.25	22	78.5	79.25
31	3	30.8	13	6	52.1	628.571	80.25	22.5	80.5	80
31	3	30.8	13	7	58.9	971.429	85.25	23	83.5	81.75
31	3	30.8	13	8	65.9	1000	89.5	24.5	87.5	84.5
31	3	30.8	13	9	71.5	800	89.5	25.5	90.5	85
32	2	30.4	10.4	1	30.4	0	77	19	68.5	73.25
32	2	30.4	10.4	2	32.4	285.714	78.5	20	69.5	74
32	2	30.4	10.4	3	35	371.429	80.25	20	71.5	75
32	2	30.4	10.4	4	39	571.429	81.25	21	73.5	77.5
32	2	30.4	10.4	5	42.8	542.857	82.75	21	76.5	78.25
32	2	30.4	10.4	6	46.9	585.714	83.25	21	78.5	80.25
32	2	30.4	10.4	7	51.8	700	84.25	22.5	81.5	82
32	2	30.4	10.4	8	55.4	514.286	87.75	24	83.5	83.25
32	2	30.4	10.4	9	61.4	857.143	89.75	25.5	86.5	85.75
33	3	33.2	12.8	1	35.5	314.286	76	20.5	73.5	73
33	3	33.2	12.8	2	36.7	171.429	76	20.5	74.5	73
33	3	33.2	12.8	3	37.7	142.857	79	20.5	75.5	77
33	3	33.2	12.8	4	42.7	714.286	82	21	76.5	78
33	3	33.2	12.8	5	48	757.143	85	21	81.5	80.5
33	3	33.2	12.8	6	54.5	928.571	85	22	83.5	81
33	3	33.2	12.8	7	56.8	328.571	88.75	23	85.5	83.25
33	3	33.2	12.8	8	62.5	814.286	89	24.5	87.5	85.25
33	3	33.2	12.8	9	66.4	650	91.25	25	90.5	86.5
35	2	35.5	11	1	36	71.4286	80.25	20	73.5	76.25
35	2	35.5	11	2	37.4	200	80.5	20	74.5	76.25
35	2	35.5	11	3	38	85.7143	80.5	20	74.5	76.25
35	2	35.5	11	4	40.5	357.143	82	21	76.5	79
35	2	35.5	11	5	43.7	457.143	84	21	79.5	79.75
35	2	35.5	11	6	49.2	785.714	85	22	82.5	81.75
35	2	35.5	11	7	53.4	600	88	23	84.5	82.5
35	2	35.5	11	8	59.5	871.429	89	24.5	87.5	85.5
35	2	35.5	11	9	64.4	816.667	90	25	90.5	87
36	3	35.3	11.2	1	37	14.2857	81.75	21	73.5	76.5
36	3	35.3	11.2	2	37.1	14.2857	82.25	21	74.5	77.75
36	3	35.3	11.2	3	41.7	657.143	82.75	21.5	77.5	80.25
36	3	35.3	11.2	4	48.2	928.571	83	22	81.5	80.25
36	3	35.3	11.2	5	53.4	742.857	84	22	82.5	81.25
36	3	35.3	11.2	6	60	942.857	86	22	86.5	82
36	3	35.3	11.2	7	66.1	871.429	89	23	90.5	87
36	3	35.3	11.2	8	76	1414.29	89	24.5	93.5	87
36	3	35.3	11.2	9	82.5	1625	92	26.5	96.5	89
38	3	43.2	12.4	1	40	114.286	81.75	20	76.5	79.25
38	3	43.2	12.4	2	41.5	214.286	82	20	76.5	79.25
38	3	43.2	12.4	3	43.2	242.857	84	21.5	77.5	82.5
38	3	43.2	12.4	4	47.2	571.429	84	22	79.5	82.5
38	3	43.2	12.4	5	47.2	0	84	22.5	80.5	82.5
38	3	43.2	12.4	6	52.4	742.857	84.75	23	81.5	82.5
38	3	43.2	12.4	7	56.6	600	88.5	24	83.5	83.5
38	3	43.2	12.4	8	63.9	1042.86	88.5	24.5	87.5	84
38	3	43.2	12.4	9	70.5	1320	92	26	90.5	87.5
40	1	34	11.4	1	35.5	214.286	79	20	73.5	74.5
40	1	34	11.4	2	37.6	300	79.75	21	75.5	76.25
40	1	34	11.4	3	40.2	371.429	79.75	21	78.5	76.5
40	1	34	11.4	4	43.2	428.571	84	22	80.5	77.5
40	1	34	11.4	5	48	685.714	85	23	83.5	80
40	1	34	11.4	6	52.7	671.429	86.25	24	86.5	83.5
40	1	34	11.4	7	58.4	814.286	88.5	24	89.5	85
40	1	34	11.4	8	65.7	1042.86	89.75	25	94.5	85.25
40	1	34	11.4	9	68.6	966.667	90.75	24	95.5	86
41	2	32.7	10	1	35.9	314.286	80	20	73.5	76.5
41	2	32.7	10	2	36.1	28.5714	82	21	74.5	77
41	2	32.7	10	3	39.1	428.571	82.5	21	77.5	77.5
41	2	32.7	10	4	42.4	471.429	83.5	21.5	79.5	80.5
41	2	32.7	10	5	46.7	614.286	84.25	22.5	82.5	81.75
41	2	32.7	10	6	51.5	685.714	87.25	24	84.5	84.25
41	2	32.7	10	7	57.4	842.857	89.25	25	87.5	86.25
41	2	32.7	10	8	64.4	1000	91.5	26	90.5	88.5
41	2	32.7	10	9	70	800	92	26	93.5	89
42	1	37	8	1	40.5	228.571	82	21	77.5	76.5
42	1	37	8	2	43	357.143	82	21	78.5	78
42	1	37	8	3	46	428.571	82	22	79.5	78
42	1	37	8	4	51.2	742.857	85	22	80.5	78.5
42	1	37	8	5	53.4	314.286	88.25	23.5	83.5	81
42	1	37	8	6	61	1085.71	89	24.5	88.5	83
42	1	37	8	7	68.5	1071.43	90.25	25	90.5	86.5
42	1	37	8	8	74.8	900	93.25	25	91.5	88
42	1	37	8	9	81.9	1014.29	94.5	26	96.5	88.5
43	3	31.5	11	1	35.5	114.286	75.75	20	74.5	71.25
43	3	31.5	11	2	38.1	371.429	78	20	75.5	75
43	3	31.5	11	3	39.5	200	79.5	20	77.5	77
43	3	31.5	11	4	43	500	79.5	21	79.5	77
43	3	31.5	11	5	48.3	757.143	82.75	24	82.5	78
43	3	31.5	11	6	53	671.429	85.75	24	85.5	81.5
43	3	31.5	11	7	63	1428.57	86.25	24.5	89.5	82
43	3	31.5	11	8	72.5	1357.14	89	25	94.5	85.5
43	3	31.5	11	9	76.5	571.429	90.5	25	96.5	86.5
44	2	39	11	1	39	0	78.25	22	77.5	77.5
44	2	39	11	2	41.1	300	82	22	78.5	78.5
44	2	39	11	3	43.6	357.143	82	23	79.5	79.25
44	2	39	11	4	46	342.857	82.25	24	80.5	79.5
44	2	39	11	5	50	571.429	83.75	24	83.5	81.75
44	2	39	11	6	57.6	1085.71	84.75	24	88.5	82.25
44	2	39	11	7	66.5	1271.43	89.25	25.5	92.5	88.5
44	2	39	11	8	74.1	1085.71	90.25	26	96.5	89.25
44	2	39	11	9	79.1	833.333	95	26	97.5	91.5
46	1	26.4	8.6	1	31	557.143	73	19	68.5	67
46	1	26.4	8.6	2	34.8	542.857	73.5	20	70.5	71.75
46	1	26.4	8.6	3	37.6	400	78.5	21.5	73.5	74.5
46	1	26.4	8.6	4	40	342.857	80.75	22	75.5	74.75
46	1	26.4	8.6	5	42.2	314.286	81.25	23	76.5	75.25
46	1	26.4	8.6	6	45.9	528.571	84	23	79.5	80.25
46	1	26.4	8.6	7	49.6	528.571	85	24	81.5	81
46	1	26.4	8.6	8	56.1	928.571	87	24	85.5	83
46	1	26.4	8.6	9	60.4	.	89	25	88.5	84.5

## Sheet: Digestibilidade
Trat	Dig	Animal	MS	MO	EB	PB	EE	CEB_Mcal/dia	EF_Mcal/dia	EF_% CEB	CED_Mca/dia	EU_Mcal/dia	EU_% CEB	EM_Mcal/dia	EM_Mcal/kg MS	EM/ED	q (EM/EB)	N_ing(g/dia)	N_fec(g/dia)	N_dig(g/dia)	N_uri	N_ret	N ret/N ing	N ret/N dig	N ret/N ing PER
1	1	1	85.2285	88.7522	88.6124	88.3605	956.287	6.91152	0.787055	11.3876	6.12446	0.106223	1.5369	6.01824	4.13134	0.982656	0.870755	52.9814	6.21096	46.7704	11.8755	34.8949	0.658626	0.746089	65.8626
1	1	3	86.7783	89.5178	88.1681	88.049	889.213	4.80571	0.568608	11.8319	4.23711	0.0911585	1.89688	4.14595	4.39581	0.978486	0.862712	34.3462	4.15007	30.1962	6.1845	24.0117	0.699106	0.795189	69.9106
1	1	6	80.8587	86.3938	84.5052	87.3343	836.417	5.10826	0.791516	15.4948	4.31675	0.102703	2.01052	4.21405	4.12611	0.976208	0.824947	37.1825	4.75751	32.425	10.488	21.937	0.589982	0.676546	58.9982
1	2	9	83.9856	88.8109	89.188	90.348	953.385	7.08918	0.766486	10.812	6.32269	0.0839461	1.18414	6.23875	4.11086	0.986723	0.880038	56.418	5.48295	50.935	12.726	38.209	0.677249	0.750152	67.7249
1	2	12	85.6078	90.2469	88.3053	86.2601	885.89	4.43491	0.518647	11.6947	3.91626	0.0630553	1.42179	3.8532	4.39059	0.983899	0.868835	33.1761	4.61171	28.5644	10.77	17.7944	0.536362	0.622957	53.6362
1	3	20	89.9164	92.1317	92.2347	90.5621	973.636	4.59199	0.356583	7.76533	4.23541	0.0634031	1.38073	4.17201	4.51154	0.98503	0.908539	35.1836	3.35689	31.8267	8.4915	23.3352	0.66324	0.733195	66.324
2	1	4	81.896	87.1583	85.4213	85.1051	816.785	4.28142	0.624177	14.5787	3.65724	0.0791932	1.8497	3.57805	4.36122	0.978346	0.835716	28.9617	4.37034	24.5914	10.783	13.8084	0.47678	0.561513	47.678
2	1	8	82.9524	86.1243	83.4026	83.7859	811.921	4.70791	0.781393	16.5974	3.92652	0.0555396	1.17971	3.87098	4.16424	0.985855	0.822228	32.7257	5.36772	27.3579	8.437	18.9209	0.578168	0.691607	57.8168
2	2	11	76.7784	83.7395	83.3544	86.4134	835.726	5.93969	0.988694	16.6456	4.95099	0.104517	1.75964	4.84648	3.92741	0.97889	0.815948	45.9786	6.29969	39.6789	18.6075	21.0714	0.458287	0.531048	45.8287
2	2	13	83.6344	89.0983	88.4374	89.5788	889.859	6.22519	0.719791	11.5626	5.5054	0.103059	1.65552	5.40234	4.1292	0.98128	0.867819	49.1525	5.16276	43.9898	13.068	30.9218	0.629098	0.702931	62.9098
2	3	17	87.878	90.2578	89.4328	91.0798	901.179	5.09661	0.538571	10.5672	4.55804	0.0608083	1.19311	4.49723	4.22692	0.986659	0.882396	40.0991	3.61123	36.4879	11.27	25.2179	0.628889	0.69113	62.8889
2	3	19	84.684	86.9234	86.2978	87.6782	902.098	5.32816	0.730074	13.7022	4.59809	0.0921584	1.72965	4.50593	4.01478	0.979957	0.845682	42.5833	5.29443	37.2889	10.4535	26.8354	0.630185	0.719662	63.0185
3	1	5	84.8992	89.0914	87.8377	90.1545	839.432	5.34393	0.649947	12.1623	4.69398	0.0771599	1.44388	4.61682	4.29007	0.983562	0.863938	38.4164	3.81963	34.5968	8.47	26.1268	0.680094	0.755179	68.0094
3	1	7	86.5638	89.2169	87.0077	90.3607	836.472	4.98873	0.648153	12.9923	4.34058	0.111111	2.22724	4.22947	4.27441	0.974402	0.847804	35.7238	3.48009	32.2437	12.285	19.9587	0.558695	0.618996	55.8695
3	2	10	79.5906	86.459	86.581	87.0667	967.544	6.13016	0.822604	13.419	5.30756	0.0577369	0.94185	5.24982	4.07784	0.989122	0.856392	46.8419	6.10843	40.7335	9.8325	30.901	0.659687	0.758614	65.9687
3	2	15	78.1363	85.8245	85.688	88.4105	932.123	8.72386	1.24856	14.312	7.4753	0.107127	1.22798	7.36817	3.85413	0.985669	0.8446	68.9152	8.03191	60.8833	20.46	40.4233	0.586566	0.663947	58.6566
3	2	16	85.9866	88.1993	86.6407	88.6219	843.707	4.42451	0.591085	13.3593	3.83342	0.0599298	1.3545	3.77349	4.3624	0.984366	0.852862	32.8845	3.78583	29.0987	9.6525	19.4462	0.591348	0.668284	59.1348
3	3	21	85.4567	87.5606	87.3508	86.653	934.7	5.22819	0.661324	12.6492	4.56686	0.0322382	0.616623	4.53463	4.20093	0.992941	0.867342	40.2642	5.42542	34.8388	4.829	30.0098	0.745322	0.86139	74.5322

## Sheet: IM
BEZ	TRAT	PNASC	PTOTAL	IM RUMEN	IM OMASO	HRUM	ARUM	HOMASO	AOMASO
3	1	35	10	0.744417	1.42928	.	1.50251	0.573015	0.574767
6	1	30	8	0.249377	1.33202	1.3687	2.12906	1.07337	.
30	1	41.7	10.4	0.990099	0.744417	1.50655	2.40663	0.791436	0.995503
40	1	34	11.4	0.990099	0.793651	1.47363	1.60285	0.509069	0.541404
42	1	37	8	0.842836	0.596421	1.66018	2.71616	0.695195	0.999914
46	1	26.4	8.6	1.52634	1.5748	1.6411	2.61117	0.800279	0.732443
4	2	32	.	0.497512	1.52634	1.17185	1.84619	0.723361	0.940395
8	2	36.6	9	0.249377	0.891972	1.3687	2.12906	0.797503	1.30178
32	2	30.4	10.4	1.42928	1.28332	1.66084	1.86833	0.810787	1.48918
35	2	35.5	11	1.13693	1.08803	1.5528	2.00769	0.727786	0.841753
41	2	32.7	10	1.28332	0.744417	1.76073	2.60493	0.538318	0.657815
44	2	39	11	0.596421	1.38067	1.46332	1.98472	0.63616	0.66221
5	3	36.5	8.5	0.299103	1.08803	1.56394	2.35664	0.713126	0.873467
7	3	33	8.5	0.199601	0.546992	1.55907	1.50955	0.74508	0.820848
31	3	30.8	13	0.94106	0.497512	1.37034	1.38347	0.502828	0.559523
33	3	33.2	12.8	0.645802	0.891972	1.4618	2.03027	0.701952	0.711192
36	3	35.3	11.2	1.23457	0.546992	1.5996	2.45286	0.809195	1.04967
38	3	43.2	12.4	0.94106	0.695134	1.5911	2.25229	0.558238	0.654315
43	3	31.5	11	0.94106	1.08803	1.50613	1.89263	1.00387	1.53156

## Sheet: AGV
BEZ	GRUPO	PNASC	PTOTAL	IDADE	SEMANA	pH	NNH3	ACET	PROP	BUT	ACETPROP	AGVT
3	1	35	10	30	4	4.9	20.3	47.2606	49.1034	3.63605	0.96247	122.963
3	1	35	10	45	6	5.14	24.5	55.115	69.3119	5.90747	0.795173	160.263
3	1	35	10	60	8	5.2	39.2	56.4975	69.0281	4.27446	0.818471	159.606
4	2	32	.	30	4	5.25	30.1	51.9278	60.0929	4.04024	0.864126	142.712
4	2	32	.	45	6	6.32	51.1	33.0099	40.4016	2.92446	0.817045	93.865
4	2	32	.	60	8	4.98	37.1	76.3522	76.4157	10.5121	0.99917	200.774
5	3	36.5	8.5	30	4	4.78	16.8	54.8084	46.8905	.	1.16886	143.493
5	3	36.5	8.5	45	6	4.87	16.1	48.7008	45.7113	8.71482	1.0654	126.808
5	3	36.5	8.5	60	8	4.88	18.9	69.7226	71.7419	7.21924	0.971853	182.826
6	1	30	8	30	4	6.06	9.8	32.5399	44.1978	.	0.736232	94.359
6	1	30	8	45	6	5.57	13.3	58.9364	58.5176	4.29072	1.00716	149.701
6	1	30	8	60	8	5.08	11.9	59.709	61.1225	2.18114	0.976875	151.26
7	3	33	8.5	30	4	5.76	23.1	56.5634	52.4629	.	1.07816	.
7	3	33	8.5	45	6	5.67	18.9	63.241	87.8053	.	0.720241	.
7	3	33	8.5	60	8	5.27	23.1	75.5292	63.5858	.	1.18783	.
8	2	36.6	9	30	4	4.89	23.1	56.469	50.8503	6.73211	1.1105	140.241
8	2	36.6	9	45	6	5.07	11.2	48.0218	47.0198	.	1.02131	.
8	2	36.6	9	60	8	5	14.7	73.3099	65.3091	6.88825	1.12251	178.92
9	1	41.3	9.5	30	4	5.54	16.1	40.6228	34.7218	2.55117	1.16995	95.783
9	1	41.3	9.5	45	6	5.4	12.6	43.1488	18.2193	.	2.3683	.
9	1	41.3	9.5	60	8	5.13	16.8	.	48.4796	3.21885	1.53395	155.012
10	3	31.2	7.4	30	4	4.84	9.1	30.8353	24.7546	.	1.24564	.
10	3	31.2	7.4	45	6	4.85	14	57.109	26.9601	6.41738	2.11828	111.265
10	3	31.2	7.4	60	8	4.95	21	50.7844	37.2462	3.27009	1.36348	112.266
11	2	34	9.4	30	4	5.14	14.7	62.81	31.4452	4.65913	1.99744	121.628
11	2	34	9.4	45	6	5.13	12.6	53.7739	39.6404	.	1.35654	.
11	2	34	9.4	60	8	4.78	23.1	55.4801	46.7181	4.99663	1.18755	131.81
12	1	30	9	30	4	5.27	12.6	38.9052	22.3563	9.49554	1.74023	87.005
12	1	30	9	45	6	5.72	30.1	28.8168	13.2292	.	2.17828	.
12	1	30	9	60	8	5.25	25.9	53.1599	29.3357	.	1.81213	.
13	2	41.5	8	30	4	5.19	11.9	40.6106	24.6245	.	1.6492	.
13	2	41.5	8	45	6	5.34	32.9	55.1239	38.7417	2.06404	1.42286	117.958
13	2	41.5	8	60	8	4.9	29.4	65.1537	42.9568	3.77268	1.51673	137.575
15	3	37	11	30	4	4.78	11.9	42.834	32.6326	.	1.31262	.
15	3	37	11	45	6	5.97	12.6	37.2844	26.4836	1.92334	1.40783	80.776
15	3	37	11	60	8	5.93	16.1	33.5215	29.8903	.	1.12148	.
16	3	31.2	9.2	30	4	5.74	30.8	44.5614	18.1884	.	2.44999	.
16	3	31.2	9.2	45	6	5.88	14.7	45.7943	29.4894	.	1.55291	.
16	3	31.2	9.2	60	8	5.07	32.2	57.8231	40.626	.	1.4233	.
17	2	35.9	8.4	30	4	6.33	.	76.7377	17.2572	.	.	.
17	2	35.9	8.4	45	6	5.22	54.6	70.0365	68.6491	8.54322	1.02021	181.037
17	2	35.9	8.4	60	8	5.09	49	44.0946	31.1378	1.70376	1.41611	94.603
19	2	30.7	12	30	4	4.99	37.1	38.6848	14.5515	4.43141	2.65847	70.91
19	2	30.7	12	45	6	4.87	49	49.7906	29.9204	8.63105	1.6641	108.628
19	2	30.7	12	60	8	4.94	.	10.8789	5.80988	.	1.87248	.
20	1	25.4	9	30	4	5.05	16.8	38.6596	27.5042	.	1.40559	.
20	1	25.4	9	45	6	5.07	19.6	30.0074	29.6439	2.40235	1.01226	76.303
20	1	25.4	9	60	8	5.02	11.2	20.6412	23.2826	.	0.886549	.
21	3	30.5	10.4	30	4	4.98	18.2	41.2075	27.9808	4.55422	1.47271	90.676
21	3	30.5	10.4	45	6	4.89	11.9	50.468	47.7046	4.05813	1.05793	125.706
21	3	30.5	10.4	60	8	5.61	35	39.3753	31.6071	2.21855	1.24577	90.01
22	2	31.6	8.8	30	4	5.12	26.6	11.0375	3.74828	.	2.94467	.
22	2	31.6	8.8	45	6	5.54	25.2	41.7313	19.684	.	2.12006	.
22	2	31.6	8.8	60	8	4.88	28	63.3939	52.441	3.63361	1.20886	146.902
23	1	32.8	7	30	4	5.33	21	25.7769	15.8357	.	1.62777	.
23	1	32.8	7	45	6	4.91	17.5	30.4864	26.2412	3.35792	1.16178	73.883
23	1	32.8	7	60	8	4.95	30.1	47.2394	27.3318	4.20452	1.72837	96.865
24	3	30.6	11.2	30	4	5.31	22.4	43.0983	32.3105	.	1.33388	.
24	3	30.6	11.2	45	6	5.07	14.7	51.2731	50.1403	.	1.02259	.
24	3	30.6	11.2	60	8	5.52	12.6	34.66	33.1376	.	1.04594	.
25	2	29.3	9.2	30	4	6.51	19.6	6.68819	2.63413	.	2.53906	.
25	2	29.3	9.2	45	6	5.46	32.9	29.7236	29.8992	.	0.994125	.
25	2	29.3	9.2	60	8	5.32	16.8	33.0758	23.2159	.	1.4247	.
26	1	35.5	11.4	30	4	4.95	8.4	33.4458	26.8178	6.99316	1.24715	82.701
26	1	35.5	11.4	45	6	4.9	11.9	2.66666	.	.	.	.
26	1	35.5	11.4	60	8	5.66	20.3	29.5943	22.275	.	1.32859	.
27	1	24	11.2	30	4	6.38	29.4	33.1539	27.7644	1.65904	1.19411	76.947
27	1	24	11.2	45	6	5.07	23.8	44.2906	44.75	2.6756	0.989732	112.777
27	1	24	11.2	60	8	4.99	23.1	48.5227	52.6931	.	0.920856	.
28	2	36.5	8.8	30	4	4.76	18.9	38.205	64.3494	.	0.593711	.
28	2	36.5	8.8	45	6	5.02	21	45.8113	66.6965	4.61684	0.686863	144.02
28	2	36.5	8.8	60	8	5.07	14.7	34.2664	55.7696	.	0.614428	.
29	3	37	10.2	30	4	6.37	19.6	40.0104	84.5677	.	0.473117	.
29	3	37	10.2	45	6	5.18	22.4	7.364	16.9181	.	0.435274	92.186
29	3	37	10.2	60	8	4.88	9.8	35.0707	61.242	2.72114	0.572658	121.775
30	1	41.7	10.4	30	4	5.53	.	40.2625	39.2289	11.8792	1.02635	112.352
30	1	41.7	10.4	45	6	5.62	.	20.938	31.8576	3.82879	0.657238	69.627
30	1	41.7	10.4	60	8	5.52	34.3	.	.	.	.	.
31	3	30.8	13	30	4	5.07	16.1	53.4031	76.8646	2.64958	0.694768	163.439
31	3	30.8	13	45	6	5.99	17.5	25.4597	38.8393	.	0.655513	.
31	3	30.8	13	60	8	6.03	28.7	29.5422	56.4837	.	0.523022	.
32	2	30.4	10.4	30	4	6.07	44.1	14.1376	26.4657	.	0.534186	.
32	2	30.4	10.4	45	6	5.88	19.6	18.142	36.4825	.	0.49728	.
32	2	30.4	10.4	60	8	5.36	29.4	25.0108	39.8144	.	0.628184	.
33	3	33.2	12.8	30	4	5.41	18.2	20.5916	35.3513	.	0.582484	.
33	3	33.2	12.8	45	6	5.13	15.4	47.4972	59.1031	.	0.803633	.
33	3	33.2	12.8	60	8	5.82	24.5	46.5018	98.6297	1.75581	0.471479	180.617
35	2	35.5	11	30	4	5.6	20.3	18.7796	38.1001	.	0.492903	.
35	2	35.5	11	45	6	5.12	16.1	48.0844	.	.	0.405857	.
35	2	35.5	11	60	8	4.96	23.1	45.6999	83.6959	1.88675	0.546023	161.429
36	3	35.3	11.2	30	4	4.84	12.6	34.4543	57.6312	5.13488	0.597841	119.545
36	3	35.3	11.2	45	6	5.24	11.9	39.4745	69.3542	.	0.569172	.
36	3	35.3	11.2	60	8	5.55	16.1	35.8815	51.3268	4.17443	0.699079	112.367
38	3	43.2	12.4	30	4	5.43	35.7	35.5782	71.3971	2.77563	0.498314	134.953
38	3	43.2	12.4	45	6	5.55	16.1	32.3577	43.4903	.	0.744021	.
38	3	43.2	12.4	60	8	5.58	37.1	33.3735	61.3998	7.06391	0.543544	125.222
40	1	34	11.4	30	4	5.66	9.8	20.276	44.9233	.	0.451348	.
40	1	34	11.4	45	6	5.24	11.9	30.8947	53.6072	10.3673	0.576316	116.654
40	1	34	11.4	60	8	5.51	19.6	29.7911	51.1788	7.66979	0.582098	108.994
41	2	32.7	10	30	4	6.16	23.1	10.3901	34.6543	.	0.299822	.
41	2	32.7	10	45	6	5.21	40.6	35.9547	59.6553	1.89	0.602707	119.889
41	2	32.7	10	60	8	5.78	35.7	30.1863	70.2154	.	0.42991	.
42	1	37	8	30	4	5.29	14.7	27.5847	51.4008	.	0.536659	.
42	1	37	8	45	6	5.05	14.7	30.1034	60.9696	.	0.493744	.
42	1	37	8	60	8	6.5	38.5	16.4586	53.451	.	0.307919	.
43	3	31.5	11	30	4	4.74	25.2	10.9846	9.119	.	1.20458	.
43	3	31.5	11	45	6	4.99	10.5	38.1416	61.4689	4.99744	0.620502	128.629
43	3	31.5	11	60	8	5.82	15.4	33.3897	59.7993	6.19536	0.558363	122.206
44	2	39	11	30	4	5.06	26.6	33.9956	58.8917	6.52473	0.577256	122.24
44	2	39	11	45	6	4.87	25.9	30.6157	68.1978	.	0.448926	.
44	2	39	11	60	8	5.81	11.9	25.1816	47.0548	.	0.535154	.
46	1	26.4	8.6	30	4	5.97	14.7	20.9754	31.3875	.	0.668273	.
46	1	26.4	8.6	45	6	.	16.8	11.9182	9.10599	.	1.30883	.
46	1	26.4	8.6	60	8	.	.	.	.	.	.	.

## Sheet: Abate
BEZ	TRAT	PNASC	PTOTAL	PCV	PRRV	POV	PAV	PFIG	PCF
3	1	35	10	.	.	.	.	.	65.9
6	1	30	8	68.63	2.01078	0.356987	0.546408	2.31677	71.7
30	1	41.7	10.4	52.345	2.28293	0.257904	0.573121	2.00592	55
40	1	34	11.4	65.47	1.68016	0.381854	0.763709	2.19184	68.6
42	1	37	8	83.51	2.20333	0.419111	0.598731	2.44881	81.9
46	1	26.4	8.6	58.265	0.909637	0.188793	0.652193	2.27409	60.4
4	2	32	.	65.835	1.56452	0.220248	0.44809	2.11893	66
8	2	36.6	9	64.805	1.54309	0.33948	0.516935	2.28377	66.5
32	2	30.4	10.4	60.61	1.61689	0.230985	0.692955	1.89738	61.4
35	2	35.5	11	62.12	1.65003	0.362202	0.499034	1.98004	64.4
41	2	32.7	10	69.095	1.9683	0.332875	0.499313	2.04067	70
44	2	39	11	.	.	.	.	.	79.1
5	3	36.5	8.5	76.715	1.87708	0.280258	0.540963	1.82494	78.9
7	3	33	8.5	71.705	1.6805	0.29984	0.536922	2.00823	74.3
31	3	30.8	13	70.455	1.86644	0.39032	0.560642	2.05805	71.5
33	3	33.2	12.8	63.73	1.4279	0.258905	0.564883	1.82018	66.4
36	3	35.3	11.2	77.98	2.12875	0.474481	0.692485	2.19287	82.5
38	3	43.2	12.4	66.475	1.87288	0.361038	0.586687	2.15118	70.5
43	3	31.5	11	73.165	1.80414	0.4237	0.519374	2.62421	76.5

## Sheet: Fezes
TRAT	BEZ	SEMANA 1	SEMANA 2	SEMANA 3	SEMANA 4	SEMANA 5	SEMANA 6	SEMANA 7	SEMANA 8	SEMANA 9
1	3	1	1	2	1	1	1	1	1	1
2	4	2	1	1	1	1	1	1	1	1
3	5	2	1	2	1	1	1	1	1	1
1	6	2	2	2	1	1	1	1	1	1
3	7	1	1	2	1	1	1	1	1	2
2	8	2	1	1	1	1	1	1	1	1
1	9	2	1	1	1	1	1	1	1	2
3	10	1	1	1	1	1	1	1	1	2
2	11	1	1	1	1	1	1	1	2	2
1	12	1	2	2	1	1	1	1	1	1
2	13	1	1	2	1	1	1	1	1	2
3	15	1	1	2	1	1	1	2	2	2
3	16	1	1	1	1	1	1	1	1	2
2	17	1	1	1	1	1	1	1	1	1
2	19	1	2	1	1	1	1	1	1	1
1	20	1	2	1	1	1	2	2	1	1
3	21	2	1	1	1	1	1	1	1	1
2	22	2	3	1	1	1	1	1	1	1
1	23	1	2	2	2	1	1	2	2	2
3	24	1	2	1	1	1	1	1	2	1
2	25	1	2	1	1	1	1	2	2	1
1	26	1	3	2	2	1	1	1	2	1
1	27	1	2	1	1	1	1	1	1	1
2	28	1	2	1	1	1	1	1	2	1
3	29	1	3	3	3	2	2	2	1	2
1	30	1	2	2	1	1	1	1	1	1
3	31	1	1	1	1	1	1	1	1	1
2	32	3	2	1	1	1	1	1	1	1
3	33	2	2	2	1	1	1	2	1	2
2	35	2	2	1	1	1	1	2	1	2
3	36	1	3	2	1	2	2	2	1	2
3	38	2	1	1	1	1	1	1	1	1
1	40	1	2	1	2	1	1	1	1	2
2	41	1	2	1	1	1	1	1	1	2
1	42	1	2	1	1	2	1	1	1	1
3	43	1	2	1	2	1	1	1	1	2
2	44	1	2	1	1	1	1	1	1	1
1	46	1	1	2	1	1	1	1	1	1

## Sheet: Ocular
TRAT	BEZ	SEMANA 1	SEMANA 2	SEMANA 3	SEMANA 4	SEMANA 5	SEMANA 6	SEMANA 7	SEMANA 8	SEMANA 9
1	3	1	1	1	1	1	1	1	1	1
2	4	1	2	2	2	1	2	2	2	2
3	5	1	2	2	2	2	2	1	1	1
1	6	1	1	1	1	1	2	1	1	1
3	7	1	1	1	1	1	1	1	1	1
2	8	1	1	1	2	2	1	1	1	1
1	9	1	1	1	2	2	1	1	1	1
3	10	1	2	2	2	2	1	1	1	1
2	11	1	2	1	2	1	1	1	1	1
1	12	1	1	2	1	2	1	1	2	1
2	13	1	2	2	2	2	2	2	2	2
3	15	1	2	2	2	2	1	1	1	1
3	16	1	1	1	1	2	1	1	1	1
2	17	1	1	1	1	1	1	1	1	1
2	19	1	1	1	1	1	1	1	1	1
1	20	1	1	1	1	1	1	1	1	1
3	21	1	1	1	1	1	1	1	1	1
2	22	1	1	1	1	1	1	1	1	1
1	23	1	1	2	1	1	1	1	1	1
3	24	1	1	2	1	1	1	1	1	2
2	25	1	2	2	3	2	2	2	2	2
1	26	1	2	2	2	2	2	2	2	1
1	27	1	1	1	1	1	1	1	1	1
2	28	1	1	1	1	1	1	2	2	2
3	29	1	1	1	1	1	2	2	2	3
1	30	1	1	1	1	1	1	1	1	1
3	31	2	2	2	2	2	1	1	2	1
2	32	2	1	2	2	2	2	1	2	2
3	33	3	2	2	2	2	2	2	2	2
2	35	1	2	1	1	2	2	1	1	2
3	36	2	2	2	2	2	2	2	2	2
3	38	1	1	1	1	2	2	2	1	1
1	40	1	1	1	1	1	1	1	1	1
2	41	1	1	1	1	1	1	1	1	1
1	42	1	1	1	2	2	1	1	1	1
3	43	1	2	2	2	1	1	1	3	3
2	44	1	1	1	1	1	1	1	2	1
1	46	1	1	1	1	1	1	1	2	2

[truncated: 8 more sheets: Nasal, ESTAT.ALEIT, ESTAT.DESALEI., ESTAT.ABATE, Explic.Est., ESTAT.ABATE (2), original, Genes]
